# Supplementary material for: Debilitating Musculoskeletal Disease in Two Free-Ranging Juvenile American Black Bears (Ursus americanus)
Source: Animals (Basel). 2024 Jul 17;14(14):2088. doi: 10.3390/ani14142088 (PMC11273583; doi:10.3390/ani14142088)
Supplement: Supplementary file 1 [file animals-14-02088-s001.zip]

Archive with 2 entries (2 files):
- Video 1 (2).mov
- Video 2 (2).mov
